# Supplementary material for: Variable and Asymmetric Range of Enslaving: Fingers Can Act Independently over Small Range of Flexion
Source: PLoS One. 2016 Dec 19;11(12):e0168636. doi: 10.1371/journal.pone.0168636 (PMC5167409; doi:10.1371/journal.pone.0168636)
Supplement: S1 File — (XLSX) [file pone.0168636.s001.xlsx]

## Sheet: Blad1
ROM per finger in degrees (used for calculation of individuation index and enslaving effect)							Individuation Index per 10% ROM													Timing start of enslaving movement (in %ROM instructed finger)
Subject	Task	index	middle	ring	little		Subject	Task	10	20	30	40	50	60	70	80	90	100		Subject	Task	enslaving finger	timing
1	i	153.48	47.58	19.46	9.25		1	i	0.95	0.93	0.9	0.9	0.96	0.9	0.84	0.8	0.89	0.86		1	i	m	22.76
2	i	183.09	61.68	15.11	NaN		2	i	0.87	0.84	0.87	0.83	0.82	0.84	0.82	0.82	0.76	0.82		2	i	m	10.41
3	i	155.1	18.01	5.8	NaN		3	i	0.94	1	0.99	0.98	0.98	0.98	0.96	0.86	0.91	0.88		3	i	m	80.09
4	i	137.06	24.79	3.77	1.03		4	i	0.95	0.97	0.98	0.96	0.96	0.97	0.95	0.89	0.95	0.95		4	i	m	45.01
5	i	158.84	20.05	1.51	1.68		5	i	0.86	NaN	NaN	1	0.98	0.98	0.98	0.97	0.94	0.71		5	i	m	83.49
6	i	115.52	33.94	17.14	7.63		6	i	0.92	0.94	0.88	0.72	0.54	0.87	0.92	0.99	0.97	0.95		6	i	m	60.37
7	i	176.3	19.8	2.13	0.87		7	i	0.95	0.97	0.98	0.98	0.98	0.98	0.97	0.96	0.94	0.95		7	i	m	47.41
8	i	119.04	22.83	7.12	1.66		8	i	NaN	0.99	0.98	0.96	0.95	0.96	0.8	0.93	0.66	0.92		8	i	m	80.8
9	i	193.44	48.72	23.01	14.08		9	i	NaN	0.96	0.95	0.96	0.97	0.96	0.91	0.85	0.84	0.33		9	i	m	83.18
10	i	NaN	36.24	15.37	9.4		1	m	0.75	0.66	0.66	0.73	0.75	0.64	0.65	0.66	0.78	0.9		12	i	m	100
11	i	NaN	48.68	27.33	15.42		2	m	0.75	0.8	0.84	0.84	0.8	0.78	0.77	0.67	0.78	0.72		1	m	i	12.1
12	i	NaN	20.37	3.26	2.95		3	m	0.93	0.95	0.89	0.82	0.89	0.9	0.84	0.86	0.88	0.99		2	m	i	19.28
13	i	NaN	11.95	6.33	2.41		4	m	0.88	0.87	0.86	0.83	0.71	0.91	0.87	0.85	0.83	0.75		3	m	i	47.81
1	m	NaN	197.13	129.14	16.15		5	m	0.84	0.82	0.86	0.85	0.85	0.81	0.72	0.67	0.78	0.69		4	m	i	33.61
2	m	45.79	207.07	62.49	NaN		6	m	0.88	0.84	0.85	0.72	0.63	0.51	0.77	0.69	0.89	0.85		5	m	i	17.07
3	m	32.64	171.95	33.61	NaN		7	m	0.9	0.91	0.91	0.83	0.88	0.72	0.67	0.7	0.77	0.95		6	m	i	31.97
4	m	28.66	162.48	43.54	9.59		8	m	0.75	0.67	0.68	0.73	0.74	0.75	0.7	0.82	NaN	0.79		7	m	i	11.14
5	m	41.8	156.3	64.69	4.05		9	m	0.75	0.82	0.75	0.77	0.79	0.7	0.67	0.59	0.42	0.59		8	m	i	18.45
6	m	55.96	112.54	67.19	18.55		10	m	0.78	0.93	0.88	0.94	0.91	0.9	0.88	0.8	0.84	0.86		9	m	i	15.79
7	m	20.87	171.44	66.85	4.81		11	m	0.97	0.96	0.92	0.9	0.89	0.87	0.86	0.78	0.72	0.3		10	m	i	100
8	m	36.49	174.85	72.24	22		12	m	0.87	0.89	0.87	0.89	0.83	0.83	0.87	0.88	0.87	0.82		11	m	i	100
9	m	57.19	206.91	129.13	32.58		13	m	0.92	0.92	0.92	0.89	0.91	0.9	0.87	0.94	0.92	0.98		12	m	i	100
10	m	NaN	163.74	53.89	19.65		1	r	0.77	0.87	0.9	0.91	0.91	0.9	0.89	0.89	0.14	0.9		13	m	i	14.78
11	m	NaN	176.95	82.27	21.67		2	r	0.96	0.9	0.91	0.87	0.85	0.78	0.81	0.79	0.42	0.75		1	r	m	8.46
12	m	NaN	109.47	32.06	10.99		3	r	NaN	0.99	0.99	0.99	0.98	0.96	0.93	0.96	1	0.96		2	r	m	16.63
13	m	53.38	153.67	44.56	20.47		4	r	0.97	0.99	0.98	0.95	0.94	0.95	0.93	0.91	0.82	1		3	r	m	78.5
1	r	8.78	43.76	178.96	34.99		5	r	0.8	0.87	0.88	0.89	0.89	0.79	0.73	0.58	NaN	0.75		4	r	m	62.71
2	r	16.62	55.17	186.41	NaN		6	r	0.67	0.63	0.56	0.76	0.28	0.75	0.73	1	0.88	0.96		5	r	m	15.71
3	r	7.76	18.75	149.21	NaN		7	r	0.84	0.93	0.93	0.91	0.96	0.95	0.93	0.94	0.96	0.94		6	r	m	21.15
4	r	11.92	23.85	165.45	23.03		8	r	0.91	0.9	0.9	0.91	0.9	0.92	0.89	0.87	0.8	0.65		7	r	m	16.65
5	r	8.17	69.81	171.53	91.11		9	r	0.7	0.61	0.87	0.86	0.91	0.93	0.5	0.93	0.77	0.57		8	r	m	40.22
6	r	3.69	64.76	59.96	45.96		10	r	0.79	0.85	0.86	0.93	0.94	0.92	0.92	0.89	0.82	0.78		9	r	m	4.73
7	r	4.58	21.04	149.14	18.59		11	r	NaN	0.93	0.88	0.85	0.81	0.48	0.82	0.72	0.5	0.29		10	r	m	16.05
8	r	6.52	33.84	135.12	20.94		12	r	NaN	0.94	0.91	0.91	0.9	0.88	0.86	0.86	0.86	0.79		11	r	m	31.61
9	r	114.14	155.23	167.11	62.28		13	r	0.83	0.8	0.88	0.87	0.88	0.91	0.92	0.88	0.94	0.97		12	r	m	27.95
10	r	NaN	41.77	156.43	26.87		1	l	0.87	0.77	0.83	0.71	0.6	0.65	0.53	0.28	0.28	0.41		13	r	m	9.81
11	r	NaN	72.18	164.78	70.8		5	l	0.75	0.66	0.76	0.72	0.68	0.76	0.75	0.75	0.23	0.67		1	l	r	7.98
12	r	NaN	30.4	122.93	23.73		6	l	0.83	0.87	0.82	0.69	0.46	0.51	0.5	0	0.56	1		5	l	r	9.71
13	r	NaN	45.48	151	NaN		8	l	0.96	0.98	0.93	0.95	0.96	0.95	0.95	0.97	0.95	0.84		6	l	r	21.05
1	l	11.42	29.84	133.94	141.13		9	l	0.16	0.99	0.9	0.79	0.65	0.63	0.59	0.46	0.47	NaN		8	l	r	30.3
5	l	16.32	27.72	84.12	129.36		11	l	NaN	NaN	NaN	0.93	0.73	0.55	0.53	0.54	0.45	0.58		9	l	r	17.85
6	l	6.11	31.09	40.37	64.7															10	l	r	100
7	l	4.7	6.93	41.28	NaN															11	l	r	35.66
8	l	1.42	6.24	14.83	132.77												12	l	r	100
9	l	21.88	60.07	151.93	188.17															1	im	r	7.26
10	l	NaN	20.58	125.5	NaN															2	im	r	8
11	l	NaN	26.93	91.42	131.25															3	im	r	22.26
12	l	9.55	3.92	8.37	NaN															4	im	r	8.05
13	l	NaN	4	4.75	NaN															5	im	r	12.1
1	im	210.19	211.93	148.29	47.75															6	im	r	12.2
2	im	203.89	226.31	70.45	NaN															7	im	r	20.48
3	im	156.92	163.94	41.4	NaN															8	im	r	6.71
4	im	150.54	151.02	80.22	5.96															9	im	r	5.69
5	im	153.26	169.86	82.61	3.28															10	im	r	100
6	im	118.2	117.74	77.69	35.19															11	im	r	100
7	im	167.34	182.57	76.87	4.53															12	im	r	100
8	im	151.91	183.1	91.78	47.35															13	im	r	100
9	im	127.56	152.04	177.52	74.25															1	mr	i	8.59
10	im	NaN	169.43	60.79	16.4															2	mr	i	14.29
11	im	NaN	186.33	114.26	51.68															3	mr	i	23.28
12	im	NaN	106	36.77	9															4	mr	i	65.08
13	im	NaN	140.66	56.42	NaN															5	mr	i	7.41
1	mr	34.78	220.51	190.07	87.14															6	mr	i	33.73
2	mr	72.8	222.08	197.07	NaN															7	mr	i	10.57
3	mr	59.19	209.03	180.15	NaN															8	mr	i	42.38
4	mr	38.77	199.39	188.82	62.11															9	mr	i	12.54
5	mr	55.86	177.73	156.93	57.64															10	mr	i	100
6	mr	28.25	102.84	79.78	64.56															11	mr	i	100
7	mr	32.6	201.49	152.54	NaN															12	mr	i	100
8	mr	33.17	179.14	154.29	42.72															13	mr	i	100
9	mr	69.52	222.17	205.41	87.58															1	rl	m	17.51
10	mr	NaN	189.26	183.1	NaN															5	rl	m	16.21
11	mr	NaN	198.65	163.81	97.14															6	rl	m	14.05
12	mr	NaN	130.23	116.79	27.84															7	rl	m	7.7
13	mr	NaN	162.83	152.39	NaN															8	rl	m	27.14
1	rl	1.33	117.57	172.4	133.4															9	rl	m	11.24
5	rl	21.87	92.57	175.83	152.19															10	rl	m	4.46
6	rl	3.53	35.26	30.64	30.61															11	rl	m	11.03
7	rl	7.6	122.98	189.3	NaN															12	rl	m	10.58
8	rl	1.2	51.47	139.19	150.22															13	rl	m	8.43
9	rl	27.38	75.34	171.31	198.46															1	mrl	i	62.82
10	rl	NaN	66.72	177.7	NaN															5	mrl	i	10.21
11	rl	NaN	93.24	164.16	152.48															6	mrl	i	38.19
12	rl	NaN	49.98	127.77	146.25															7	mrl	i	9
13	rl	NaN	65.83	146.24	NaN															8	mrl	i	42.84
1	imr	202.18	236.55	205.33	96.93															9	mrl	i	6.91
3	imr	189.75	189.24	156.46	NaN															10	mrl	i	100
4	imr	191.16	204.05	177.36	40.42															11	mrl	i	100
5	imr	165.7	200.68	168.87	75.29															12	mrl	i	100
6	imr	97.3	98.77	83.96	71.88															13	mrl	i	100
7	imr	176.35	199.2	149.35	NaN															1	imr	l	7.59
8	imr	145.46	177.94	145.93	85.28															3	imr	l	100
9	imr	196.22	214.89	204.51	95.1															4	imr	l	36.58
10	imr	NaN	186.35	182.4	NaN															5	imr	l	4.93
11	imr	NaN	199.75	170.71	97.25															6	imr	l	29.48
12	imr	NaN	121.99	105.12	31.72															7	imr	l	42.54
13	imr	NaN	156.12	147.95	NaN															8	imr	l	8.38
1	mrl	22.53	212.83	209.08	148.78															9	imr	l	15.99
5	mrl	55.61	172.14	171.47	156.94															10	imr	l	100
6	mrl	20.22	75.41	55.63	57.93															11	imr	l	100
7	mrl	108.08	212.82	199.63	NaN															12	imr	l	100
8	mrl	41.83	167.04	176.35	160.02															13	imr	l	100
9	mrl	52.13	190	210.07	183.77															1	m	r	7.52
10	mrl	NaN	221.57	223.5	NaN															2	m	r	8.31
11	mrl	NaN	193.35	168.83	125.62															3	m	r	39.6
12	mrl	NaN	103.18	109.8	121.23															4	m	r	12.58
13	mrl	NaN	149.6	150.07	NaN															5	m	r	22.19
1	imrl	180.09	213.92	207.93	151.09															6	m	r	25.28
5	imrl	169.81	206.76	195.2	155.61															7	m	r	25.68
6	imrl	77.79	84.34	80.62	86.94															8	m	r	6.19
7	imrl	216.75	227.5	201.42	NaN															9	m	r	8.87
8	imrl	128.23	174.8	173.09	125.7															10	m	r	24.85
9	imrl	221.99	251.22	245.91	213.43															11	m	r	18.99
10	imrl	NaN	225.49	226.16	NaN															12	m	r	25.44
11	imrl	NaN	218.57	195.96	173.43															13	m	r	19.59
12	imrl	NaN	69.63	84.55	91.72															1	r	l	29.71
13	imrl	NaN	137.52	NaN	NaN															2	r	l	100
																				3	r	l	100
																				4	r	l	59.22
																				5	r	l	11.18
																				6	r	l	26.33
																				7	r	l	66.05
																				8	r	l	22.21
																				9	r	l	6.13
																				10	r	l	35.32
																				11	r	l	48.16
																				12	r	l	44.67
																				13	r	l	100
																				1	mr	l	9.75
																				2	mr	l	100
																				3	mr	l	100
																				4	mr	l	12.45
																				5	mr	l	6.51
																				6	mr	l	40.96
																				7	mr	l	25.9
																				8	mr	l	6.65
																				9	mr	l	9.29
																				10	mr	l	5.03
																				11	mr	l	7.52
																				12	mr	l	25.3
																				13	mr	l	100
